# Supplementary material for: Integrating Untargeted and Targeted Metabolomics Coupled with Pathway Analysis Reveals Muscle Disorder in Osteoporosis on Orchiectomized Mice
Source: Molecules. 2023 Mar 9;28(6):2512. doi: 10.3390/molecules28062512 (PMC10051496; doi:10.3390/molecules28062512)
Supplement: Supplementary file 1 [file molecules-28-02512-s001.zip]

Archive with 1 entries (1 files):
- molecules-2175188-supplementary.pdf
